# Supplementary material for: Redetermination of the low-temperature polymorph of Li2MnSiO4 from single-crystal X-ray data
Source: Acta Crystallogr Sect E Struct Rep Online. 2012 Aug 15;68(Pt 9):i68–9. doi: 10.1107/S1600536812035040 (PMC3435565; doi:10.1107/S1600536812035040)
Supplement: Supplementary file 1 [file e-68-00i68-sup1.cif]

##############################################################################
#                                                                            #
# This CIF contains the data in a paper accepted for publication in          #
# Acta Crystallographica Section E. It conforms to the requirements of       #
# Notes for Authors for Acta Crystallographica Section E, and has been       #
# peer reviewed under the auspices of the IUCr Commission on Journals.       #
#                                                                            #
# Full details of the Crystallographic Information File format               #
# are given in the paper "The Crystallographic Information File (CIF):       #
# a New Standard Archive File for Crystallography" by S. R. Hall, F. H.      #
# Allen and I. D. Brown [Acta Cryst. (1991), A47, 655-685].                  #
#                                                                            #
# The current version of the core CIF dictionary is obtainable from          #
# ftp://ftp.iucr.org/pub/cif_core.dic.                                       #
#                                                                            #
# Software is freely available for graphical display of the structure(s)     #
# in this CIF. For information consult the CIF software page                 #
# http://www.iucr.org/resources/cif/software.                                #
#                                                                            #
# This file may be used for bona fide research purposes within the           #
# scientific community so long as proper attribution is given to the journal # 
# article from which it was obtained.                                        #
#                                                                            #
##############################################################################
data_global
_audit_creation_method     'WinGX routine CIF_UPDATE'
_audit_conform_dict_name     cif_core.dic
_audit_conform_dict_version     2.4
_journal_date_recd_electronic     2012-07-05
_journal_date_accepted     2012-08-08
_journal_name_full     'Acta Crystallographica, Section E'
_journal_year     2012
_journal_volume     68
_journal_issue      9
_journal_page_first     i68
_journal_page_last     i69
_journal_paper_category     QI
_journal_paper_doi     10.1107/S1600536812035040
_journal_coeditor_code     WM2658
_publ_contact_author_name     'Sato, M.'
_publ_contact_author_address
;
Department of Chemistry and Chemical Engineering,
Faculty of Engineering, Niigata University,
Ikarashi 2-no-cho, Niigata City 950-2181, Japan
;
_publ_contact_author_email     'msato@eng.niigata-u.ac.jp'
_publ_contact_author_fax     '+81-25-262-6768'
_publ_contact_author_phone     '+81-25-262-6768'
_publ_section_title
;
Redetermination of the low-temperature polymorph of Li~2~MnSiO~4~ from
single-crystal X-ray data
;
loop_
    _publ_author_name
    _publ_author_footnote
    _publ_author_address
    'Sato, Mineo' .
;
Department of Chemistry and Chemical Engineering,
Faculty of Engineering, Niigata University,
Ikarashi 2-no-cho, Niigata City 950-2181, Japan
;
    'Ishigaki, Tadashi' .
;
Center for Transdiciplinary Research, Niigata University,
8050 Ikarashi 2-no-cho
Niigata 950-2181, Japan
;
    'Uematsu, Kazuyoshi' .
;
Department of Chemistry and Chemical Engineering,
Faculty of Engineering, Niigata University,
Ikarashi 2-no-cho, Niigata City 950-2181, Japan
;
    'Toda, Kenji' .
;
Graduate School of Science and Technology,
Niigata University, 8050 Ikarashi 2-nocho,
Niigata 950-2181, Japan
;
    'Okawa, Hirokazu' .
;
Department of Earth Science and Technology,
Faculty of Engineering and Resource Science,
Akita University,
Tegata Gakuen-machi, Akita 010-8502, Japan
;
data_I
_audit_creation_method     'WinGX routine CIF_UPDATE'
_audit_conform_dict_name     cif_core.dic
_audit_conform_dict_version     2.4
_chemical_name_systematic
;
dilithium manganese(II) silicate
;
_chemical_formula_moiety     'Li2 Mn1 Si1 O4'
_chemical_formula_sum     'Li2 Mn O4 Si'
_chemical_formula_iupac     'Li2 Mn1 Si1 O4'
_chemical_formula_weight     160.91
_symmetry_cell_setting     orthorhombic
_symmetry_space_group_name_H-M     'P m n 21'
_symmetry_space_group_name_Hall     'P 2ac -2'
loop_
    _symmetry_equiv_pos_as_xyz
    'x, y, z'
    '-x+1/2, -y, z+1/2'
    '-x, y, z'
    'x+1/2, -y, z+1/2'
_cell_length_a     6.3133(16)
_cell_length_b     5.3677(14)
_cell_length_c     4.9685(12)
_cell_angle_alpha     90
_cell_angle_beta     90
_cell_angle_gamma     90
_cell_volume     168.37(7)
_cell_formula_units_Z     2
_cell_measurement_reflns_used     1684
_cell_measurement_theta_min     3.2
_cell_measurement_theta_max     27.5
_cell_measurement_temperature     295
_cell_special_details     ?
_exptl_crystal_description     Prism
_exptl_crystal_colour     'light green'
_exptl_crystal_size_max     0.26
_exptl_crystal_size_mid     0.19
_exptl_crystal_size_min     0.18
_exptl_crystal_density_diffrn     3.174
_exptl_crystal_density_method     'not measured'
_exptl_crystal_F_000     154
_exptl_absorpt_coefficient_mu     4.114
_exptl_absorpt_correction_type     multi-scan
_exptl_absorpt_process_details     '(<i>REQAB</i>; Rigaku, 1998)'
_exptl_absorpt_correction_T_min     0.377
_exptl_absorpt_correction_T_max     0.477
_exptl_special_details     ?
_diffrn_ambient_temperature     295
_diffrn_radiation_type     MoK\a
_diffrn_radiation_wavelength     0.71069
_diffrn_radiation_monochromator     graphite
_diffrn_measurement_device_type
;
Rigaku Mercury375R
;
_diffrn_measurement_device
;
XtaLABmini: Fixed Chi 2 circle
;
_diffrn_measurement_method     'profile data from \w-scans'
_diffrn_detector_area_resol_mean     13.6612
_diffrn_reflns_number     1636
_diffrn_reflns_av_R_equivalents     0.0194
_diffrn_reflns_theta_min     3.8
_diffrn_reflns_theta_max     27.43
_diffrn_reflns_theta_full     27.43
_diffrn_measured_fraction_theta_max     1
_diffrn_measured_fraction_theta_full     1
_diffrn_reflns_limit_h_min     -8
_diffrn_reflns_limit_h_max     8
_diffrn_reflns_limit_k_min     -6
_diffrn_reflns_limit_k_max     6
_diffrn_reflns_limit_l_min     -6
_diffrn_reflns_limit_l_max     6
_refine_special_details
;
Refinement of <i>F</i>^2^ against ALL reflections. The weighted <i>R</i>-factor
<i>wR</i> and goodness of fit <i>S</i> are based on <i>F</i>^2^, conventional
<i>R</i>-factors <i>R</i> are based on <i>F</i>, with <i>F</i> set to zero for
negative <i>F</i>^2^. The threshold expression of <i>F</i>^2^ >
2<i>\s</i>(<i>F</i>^2^) is used only for calculating <i>R</i>-factors(gt)
<i>etc</i>. and is not relevant to the choice of reflections for refinement.
<i>R</i>-factors based on <i>F</i>^2^ are statistically about twice as large
as those based on <i>F</i>, and <i>R</i>- factors based on ALL data will be
even larger.
;
_reflns_number_total     423
_reflns_number_gt     419
_reflns_threshold_expression     I>2\s(I)
_refine_ls_structure_factor_coef     Fsqd
_refine_ls_matrix_type     full
_refine_ls_R_factor_all     0.0146
_refine_ls_R_factor_gt     0.0145
_refine_ls_wR_factor_gt     0.0366
_refine_ls_wR_factor_ref     0.0366
_refine_ls_goodness_of_fit_ref     1.137
_refine_ls_restrained_S_all     1.135
_refine_ls_number_reflns     423
_refine_ls_number_parameters     45
_refine_ls_number_restraints     1
_refine_ls_number_constraints     0
_refine_ls_weighting_scheme     calc
_refine_ls_weighting_details
         'calc w=1/[\s^2^(Fo^2^)+(0.0217P)^2^+0.0000P] where P=(Fo^2^+2Fc^2^)/3'
_atom_sites_solution_primary     direct
_atom_sites_solution_secondary     difmap
_refine_ls_shift/su_max     0
_refine_ls_shift/su_mean     0
_refine_diff_density_max     0.249
_refine_diff_density_min     -0.617
_refine_ls_extinction_method     'SHELXL97 (Sheldrick, 2008)'
_refine_ls_extinction_coef     0.392(13)
_refine_ls_extinction_expression
                                    Fc^*^=kFc[1+0.001xFc^2^\l^3^/sin(2\q)]^-1/4^
_refine_ls_abs_structure_details     'Flack (1983), 189 Friedel pairs'
_refine_ls_abs_structure_Flack     0.171(15)
loop_
    _atom_type_symbol
    _atom_type_description
    _atom_type_scat_dispersion_real
    _atom_type_scat_dispersion_imag
    _atom_type_scat_source
    Li Li -0.0003 0.0001 'International Tables Vol C Tables 4.2.6.8 and 6.1.1.4'
    O O 0.0106 0.006 'International Tables Vol C Tables 4.2.6.8 and 6.1.1.4'
    Si Si 0.0817 0.0704 'International Tables Vol C Tables 4.2.6.8 and 6.1.1.4'
    Mn Mn 0.3368 0.7283 'International Tables Vol C Tables 4.2.6.8 and 6.1.1.4'
_computing_data_collection     'CrystalClear (Rigaku, 2010)'
_computing_cell_refinement     'CrystalClear (Rigaku, 2010)'
_computing_data_reduction     'CrystalClear (Rigaku, 2010)'
_computing_structure_solution     'SIR97 (Altomare <i>et al.</i>, 1999)'
_computing_structure_refinement     'SHELXL97 (Sheldrick, 2008)'
_computing_molecular_graphics     '<i>VESTA</i> (Momma & Izumi, 2011)'
_computing_publication_material     'WinGX (Farrugia, 1999)'
loop_
    _atom_site_type_symbol
    _atom_site_label
    _atom_site_fract_x
    _atom_site_fract_y
    _atom_site_fract_z
    _atom_site_U_iso_or_equiv
    _atom_site_adp_type
    _atom_site_calc_flag
    _atom_site_refinement_flags
    _atom_site_occupancy
    _atom_site_disorder_assembly
    _atom_site_disorder_group
    Li Li1 0.7503(4) -0.1688(4) 0.995(5) 0.0090(7) Uani d . 1 . .
    Mn Mn1 0.5 0.33172(5) 0.9968 0.00733(15) Uani d S 1 . .
    Si Si1 1 0.32090(9) 0.9851(3) 0.00350(17) Uani d S 1 . .
    O O1 0.5 0.6868(3) 1.1569(5) 0.0071(5) Uani d S 1 . .
    O O2 0.5 0.3867(3) 0.5804(4) 0.0081(4) Uani d S 1 . .
    O O3 0.7887(2) 0.1799(2) 1.0979(4) 0.0075(3) Uani d . 1 . .
loop_
    _atom_site_aniso_label
    _atom_site_aniso_U_11
    _atom_site_aniso_U_22
    _atom_site_aniso_U_33
    _atom_site_aniso_U_12
    _atom_site_aniso_U_13
    _atom_site_aniso_U_23
    Li1 0.0084(17) 0.0061(15) 0.0125(15) -0.0009(7) 0.0000(14) -0.002(2)
    Mn1 0.0055(2) 0.0072(2) 0.0093(2) 0 0 0.0000(2)
    Si1 0.0035(3) 0.0028(3) 0.0042(4) 0 0 -0.0003(3)
    O1 0.0075(9) 0.0083(8) 0.0056(11) 0 0 -0.0004(6)
    O2 0.0098(8) 0.0048(7) 0.0096(10) 0 0 0.0001(7)
    O3 0.0068(5) 0.0067(6) 0.0089(7) -0.0009(4) 0.0008(7) 0.0000(5)
_geom_special_details
;
All s.u.'s (except the s.u. in the dihedral angle between two l.s. planes) are
estimated using the full covariance matrix. The cell s.u.'s are taken into
account individually in the estimation of s.u.'s in distances, angles and
torsion angles; correlations between s.u.'s in cell parameters are only used
when they are defined by crystal symmetry. An approximate (isotropic)
treatment of cell s.u.'s is used for estimating s.u.'s involving l.s. planes.
;
loop_
    _geom_bond_atom_site_label_1
    _geom_bond_atom_site_label_2
    _geom_bond_site_symmetry_2
    _geom_bond_distance
    _geom_bond_publ_flag
    Li1 O1 1_545 1.936(10) y
    Li1 O3 . 1.956(6) y
    Li1 O3 2_654 1.99(2) y
    Li1 O2 2_655 2.009(6) y
    Mn1 O3 3_655 2.0585(16) y
    Mn1 O3 . 2.0585(15) n
    Mn1 O1 . 2.065(2) y
    Mn1 O2 . 2.090(2) y
    Si1 O1 2_664 1.631(3) y
    Si1 O3 . 1.6331(17) y
    Si1 O3 3_755 1.6331(17) n
    Si1 O2 2_665 1.639(2) y
loop_
    _geom_angle_atom_site_label_1
    _geom_angle_atom_site_label_2
    _geom_angle_atom_site_label_3
    _geom_angle_site_symmetry_1
    _geom_angle_site_symmetry_3
    _geom_angle
    _geom_angle_publ_flag
    O1 Li1 O3 1_545 . 112.0(7) y
    O1 Li1 O3 1_545 2_654 107.5(5) y
    O3 Li1 O3 . 2_654 107.7(7) y
    O1 Li1 O2 1_545 2_655 108.6(6) y
    O3 Li1 O2 . 2_655 113.9(5) y
    O3 Li1 O2 2_654 2_655 106.8(6) y
    O3 Mn1 O3 3_655 . 124.58(8) y
    O3 Mn1 O1 3_655 . 105.74(5) y
    O3 Mn1 O1 . . 105.74(5) n
    O3 Mn1 O2 3_655 . 107.31(6) y
    O3 Mn1 O2 . . 107.31(6) n
    O1 Mn1 O2 . . 104.54(8) y
    O1 Si1 O3 2_664 . 109.35(10) y
    O1 Si1 O3 2_664 3_755 109.35(10) n
    O3 Si1 O3 . 3_755 109.58(13) y
    O1 Si1 O2 2_664 2_665 108.23(13) y
    O3 Si1 O2 . 2_665 110.16(10) y
    O3 Si1 O2 3_755 2_665 110.16(10) n
_iucr_refine_instructions_details
;
TITL lms2
CELL  0.71069   6.3133   5.3677   4.9685   90.000   90.000   90.000
ZERR     2.00   0.0016   0.0014   0.0012    0.000    0.000    0.000
LATT  -1
SYMM  1/2 - X, - Y, 1/2 + Z
SYMM  - X,   Y,   Z
SYMM  1/2 + X, - Y, 1/2 + Z
SFAC  LI   O    SI   MN
UNIT  4    8    2    2
MERG   2
TWIN
FMAP   2
PLAN    5
ACTA
LIST   4
L.S.   4
WGHT    0.021700
EXTI    0.392339
BASF   0.17131
FVAR       6.46625
LI1   1    0.750281   -0.168755    0.994696    11.00000    0.00845    0.00606 =
         0.01247   -0.00172    0.00002   -0.00086
MN1   4    0.500000    0.331719    0.996800    10.50000    0.00548    0.00716 =
         0.00934    0.00001    0.00000    0.00000
SI1   3    1.000000    0.320904    0.985144    10.50000    0.00349    0.00284 =
         0.00418   -0.00032    0.00000    0.00000
O1    2    0.500000    0.686777    1.156932    10.50000    0.00748    0.00832 =
         0.00558   -0.00037    0.00000    0.00000
O2    2    0.500000    0.386691    0.580410    10.50000    0.00984    0.00477 =
         0.00958    0.00009    0.00000    0.00000
O3    2    0.788661    0.179922    1.097928    11.00000    0.00685    0.00670 =
         0.00887   -0.00001    0.00077   -0.00087
HKLF    4
REM  User-defined
REM R1 =  0.0145 for    419 Fo > 4sig(Fo)  and  0.0146 for all    423 data
REM     45 parameters refined using      1 restraints
END
WGHT      0.0217      0.0000
REM Highest difference peak  0.249,  deepest hole -0.617,  1-sigma level  0.093
Q1    1   0.7688  0.1785  0.8868  11.00000  0.05    0.23
Q2    1   0.5000  0.3559  0.3943  10.50000  0.05    0.18
Q3    1   0.3054  0.6627  1.2688  11.00000  0.05    0.16
Q4    1   0.2860  0.4475  0.7834  11.00000  0.05    0.16
Q5    1   0.8315  0.3174  1.2470  11.00000  0.05    0.16
;
