# Supplementary material for: Redetermination of the low-temperature polymorph of Li2MnSiO4 from single-crystal X-ray data
Source: Acta Crystallogr Sect E Struct Rep Online. 2012 Aug 15;68(Pt 9):i68–9. doi: 10.1107/S1600536812035040 (PMC3435565; doi:10.1107/S1600536812035040)
Supplement: Supplementary file 2 [file e-68-00i68-Isup2.hkl]

#
# h,k,l, Fc-squared, Fo-squared, sigma(Fo-squared) and status flag
#
data_I
_shelx_title ' User-defined'
_shelx_refln_list_code          4
_shelx_F_calc_maximum       80.06
_exptl_crystal_F_000       154.00
_reflns_d_resolution_high  0.7713
 
loop_
 _symmetry_equiv_pos_as_xyz
 'x, y, z'
 '-x+1/2, -y, z+1/2'
 '-x, y, z'
 'x+1/2, -y, z+1/2'
 
_cell_length_a     6.3133
_cell_length_b     5.3677
_cell_length_c     4.9685
_cell_angle_alpha  90.000
_cell_angle_beta   90.000
_cell_angle_gamma  90.000
 
_shelx_F_squared_multiplier     1.000
 
loop_
 _refln_index_h
 _refln_index_k
 _refln_index_l
 _refln_F_squared_calc
 _refln_F_squared_meas
 _refln_F_squared_sigma
 _refln_observed_status
   0   0  -6      531.74      516.98     17.81 o
   2   0  -6      601.21      621.39     17.04 o
   0   1  -6      113.25      112.57      6.30 o
   1   1  -6       21.98       23.23      2.14 o
   2   1  -6       89.85       89.47      3.60 o
   0   2  -6      201.07      200.98     10.26 o
   1   2  -6        5.55        5.91      1.01 o
   1   0  -5      200.94      197.49      5.06 o
   3   0  -5       44.99       47.47      2.79 o
   5   0  -5      210.58      226.92      8.68 o
   0   1  -5      284.33      286.24      7.04 o
   1   1  -5       43.60       42.70      1.41 o
   2   1  -5     1118.84     1129.80     20.03 o
   3   1  -5       71.29       70.54      2.40 o
   4   1  -5      284.89      285.96      6.52 o
   5   1  -5       11.62       12.52      1.37 o
   0   2  -5     1082.77     1098.65     29.39 o
   1   2  -5       15.05       14.74      0.72 o
   2   2  -5      286.76      284.21      8.65 o
   3   2  -5        0.27        0.53      0.47 o
   4   2  -5      644.85      687.66     13.65 o
   0   3  -5        5.83        5.90      1.08 o
   1   3  -5       57.82       60.35      2.08 o
   2   3  -5        5.28        5.42      1.68 o
   3   3  -5      147.35      158.25      5.18 o
   0   4  -5      731.26      744.00     19.62 o
   1   4  -5       58.13       60.06      2.32 o
   2   4  -5      139.39      140.34     10.26 o
   0   0  -4      679.60      695.56     16.66 o
   2   0  -4     1113.62     1123.41     17.71 o
   4   0  -4      617.53      629.37     15.24 o
   6   0  -4      361.95      372.38     11.95 o
   0   1  -4      238.51      227.09      4.89 o
   1   1  -4      198.66      187.83      3.60 o
   2   1  -4      144.38      144.50      2.50 o
   3   1  -4      134.02      125.60      2.93 o
   4   1  -4      127.67      126.04      3.25 o
   5   1  -4      135.83      140.31      3.90 o
   6   1  -4      102.72       96.17      3.46 o
   0   2  -4      207.56      205.85      7.82 o
   1   2  -4      145.48      143.32      2.87 o
   2   2  -4      406.24      398.62      6.18 o
   3   2  -4      146.38      154.86      3.38 o
   4   2  -4      193.27      184.65      5.16 o
   5   2  -4       80.01       80.75      3.44 o
   0   3  -4      989.62     1026.82     16.11 o
   1   3  -4        2.83        2.97      0.44 o
   2   3  -4      550.20      547.96      9.14 o
   3   3  -4        0.29        0.50      0.26 o
   4   3  -4      558.86      573.72     10.47 o
   5   3  -4        4.23        4.32      1.11 o
   0   4  -4       78.04       78.41      3.59 o
   1   4  -4       66.91       68.26      2.82 o
   2   4  -4       59.20       58.37      2.81 o
   3   4  -4      112.16      118.76      4.02 o
   4   4  -4       61.26       60.61      2.76 o
   0   5  -4      408.15      410.80     12.50 o
   1   5  -4       66.43       70.71      2.98 o
   2   5  -4      166.88      169.49      6.21 o
   1   0  -3      110.55      104.28      1.97 o
   3   0  -3       30.46       30.59      1.86 o
   5   0  -3      120.16      119.70      4.19 o
   7   0  -3       22.47       23.97      2.36 o
   0   1  -3     1385.03     1408.66     28.48 o
   1   1  -3       24.75       24.74      0.92 o
   2   1  -3     2853.25     2820.33     21.73 o
   3   1  -3       60.76       59.48      1.35 o
   4   1  -3      892.38      926.94     12.45 o
   5   1  -3        5.17        6.42      0.83 o
   6   1  -3      904.37      916.15     15.80 o
   7   1  -3       24.38       24.59      1.54 o
   0   2  -3     2519.51     2568.60     57.95 o
   1   2  -3        2.46        3.08      0.59 o
   2   2  -3      879.90      901.13     11.14 o
   3   2  -3       44.74       44.00      1.22 o
   4   2  -3     1296.15     1334.52     18.47 o
   5   2  -3        6.95        8.28      1.10 o
   6   2  -3      479.40      479.59     11.24 o
   0   3  -3       56.95       51.73      3.88 o
   1   3  -3       26.78       28.39      1.11 o
   2   3  -3       40.54       38.84      1.38 o
   3   3  -3       70.60       70.80      1.67 o
   4   3  -3       28.41       27.93      1.35 o
   5   3  -3       38.78       37.90      1.75 o
   6   3  -3       16.89       17.55      1.70 o
   0   4  -3     1694.31     1746.59     35.37 o
   1   4  -3       64.25       68.48      2.38 o
   2   4  -3      725.26      757.83     12.33 o
   3   4  -3       37.32       38.90      1.46 o
   4   4  -3     1020.68     1061.03     19.29 o
   5   4  -3       43.92       46.45      2.47 o
   0   5  -3      329.31      332.44     10.07 o
   1   5  -3       47.67       45.31      2.00 o
   2   5  -3      651.39      665.51     15.30 o
   3   5  -3        3.09        3.71      1.04 o
   4   5  -3      263.40      261.44     10.10 o
   0   6  -3       65.53       63.91      3.99 o
   1   6  -3       23.93       23.79      1.78 o
   0   0  -2     6260.78     5473.27     71.23 o
   2   0  -2     1647.79     1618.72     17.11 o
   4   0  -2     2442.77     2397.35     28.06 o
   6   0  -2      742.09      762.61     17.44 o
   0   1  -2      481.56      482.93      9.53 o
   1   1  -2      436.84      445.34      4.28 o
   2   1  -2     1054.72     1079.71     10.22 o
   3   1  -2      414.92      425.86      6.94 o
   4   1  -2      276.87      278.42      4.37 o
   5   1  -2      137.91      136.72      2.71 o
   6   1  -2      279.78      280.97      5.48 o
   7   1  -2      114.92      113.29      3.47 o
   0   2  -2     1078.74     1111.71     26.01 o
   1   2  -2      502.45      516.21      5.88 o
   2   2  -2      326.97      330.24      4.32 o
   3   2  -2      226.97      229.94      3.15 o
   4   2  -2      508.27      513.96      6.66 o
   5   2  -2      235.01      235.03      4.60 o
   6   2  -2      164.84      164.51      4.12 o
   7   2  -2       62.53       62.86      3.10 o
   0   3  -2     1087.70     1121.07     13.11 o
   1   3  -2       71.98       73.32      1.67 o
   2   3  -2     2360.37     2454.96     29.13 o
   3   3  -2       23.70       22.84      0.81 o
   4   3  -2      738.01      782.51     11.13 o
   5   3  -2       40.24       37.46      1.52 o
   6   3  -2      826.32      883.04     15.92 o
   0   4  -2      367.32      372.83     13.03 o
   1   4  -2       89.88       88.13      2.65 o
   2   4  -2      162.08      166.45      3.54 o
   3   4  -2      115.17      113.84      2.33 o
   4   4  -2      213.27      219.75      4.30 o
   5   4  -2       64.69       67.66      3.23 o
   6   4  -2       85.49       84.45      3.74 o
   0   5  -2      214.45      221.15      7.11 o
   1   5  -2       98.65      101.33      3.12 o
   2   5  -2      367.56      357.34      7.65 o
   3   5  -2      110.57      113.23      4.12 o
   4   5  -2      145.93      141.04      4.84 o
   5   5  -2       55.98       59.57      3.71 o
   0   6  -2      760.75      767.90     29.80 o
   1   6  -2       26.34       28.47      1.83 o
   2   6  -2      356.17      352.99      8.56 o
   3   6  -2       46.98       47.38      2.34 o
   1   0  -1      125.06      120.18      2.86 o
   3   0  -1      662.73      674.78     19.48 o
   5   0  -1       16.54       15.86      1.03 o
   7   0  -1      168.33      169.02      6.12 o
   0   1  -1     3099.50     2923.19     42.09 o
   1   1  -1       58.09       55.21      0.72 o
   2   1  -1     1494.13     1481.07     12.77 o
   3   1  -1       11.61       11.80      0.29 o
   4   1  -1     1055.55     1067.79      9.38 o
   5   1  -1       54.84       51.68      1.27 o
   6   1  -1      743.17      735.60     13.67 o
   7   1  -1        3.71        4.37      0.65 o
   8   1  -1      245.58      254.97     13.18 o
   0   2  -1     1202.60     1213.07     11.93 o
   1   2  -1      121.35      128.02      1.72 o
   2   2  -1     1266.62     1310.01     10.04 o
   3   2  -1      275.66      283.64      3.11 o
   4   2  -1      801.66      820.66      8.33 o
   5   2  -1        1.60        2.48      0.34 o
   6   2  -1      360.03      372.67      6.17 o
   7   2  -1       74.89       75.44      3.67 o
   0   3  -1      150.17      162.16      5.00 o
   1   3  -1      350.37      367.84      8.88 o
   2   3  -1       36.05       36.90      0.84 o
   3   3  -1       35.30       33.10      0.80 o
   4   3  -1       55.95       54.61      1.20 o
   5   3  -1      261.51      265.20      4.19 o
   6   3  -1       21.30       21.49      1.45 o
   7   3  -1        7.56        8.12      1.42 o
   0   4  -1     1050.52     1048.04     20.38 o
   1   4  -1       21.41       22.40      0.72 o
   2   4  -1     1299.72     1320.13     17.95 o
   3   4  -1       23.00       22.45      1.08 o
   4   4  -1      802.34      790.70     11.45 o
   5   4  -1       10.92       10.44      0.99 o
   6   4  -1      439.63      449.38     14.38 o
   0   5  -1      536.99      526.35     13.71 o
   1   5  -1      109.74      103.04      2.95 o
   2   5  -1      468.11      453.77      8.50 o
   3   5  -1       12.84       13.74      1.24 o
   4   5  -1      321.43      322.01      8.79 o
   5   5  -1      117.34      120.51      3.94 o
   0   6  -1       31.35       29.52      2.34 o
   1   6  -1       78.46       75.19      2.82 o
   2   6  -1       84.00       81.35      2.98 o
   3   6  -1      166.04      165.01      4.79 o
   2   0   0     3334.56     3055.88     47.67 o
   4   0   0     5488.95     5322.84     98.45 o
   6   0   0     1389.70     1409.35     20.58 o
   8   0   0      923.09      904.59     25.91 o
   0   1   0     1103.23     1156.03      7.19 o
   1   1   0       61.63       56.73      0.73 o
   2   1   0     2833.88     2910.17     26.92 o
   3   1   0      503.68      529.56      5.91 o
   4   1   0      524.64      551.66      9.69 o
   5   1   0        4.08        3.90      0.32 o
   6   1   0      497.29      497.93      7.93 o
   7   1   0      123.65      127.36      3.71 o
   8   1   0      206.59      208.27      7.27 o
   0   2   0     3281.59     3463.07     27.25 o
   1   2   0      599.91      641.68      6.78 o
   2   2   0      413.78      404.64      3.49 o
   3   2   0       62.85       58.07      0.93 o
   4   2   0     1123.86     1140.82     12.79 o
   5   2   0      313.97      311.93      4.32 o
   6   2   0      295.37      281.21      5.03 o
   7   2   0        5.81        5.05      0.87 o
   0   3   0     1479.69     1570.62     18.99 o
   1   3   0      186.13      203.58      2.76 o
   2   3   0     5359.96     5562.43     51.93 o
   3   3   0       66.91       64.94      1.13 o
   4   3   0     1163.30     1196.24     12.93 o
   5   3   0       84.08       81.27      1.84 o
   6   3   0     1392.24     1472.90     24.63 o
   7   3   0       14.43       13.84      2.03 o
   0   4   0      664.47      644.22     12.94 o
   1   4   0       14.82       13.96      0.62 o
   2   4   0      246.33      243.60      3.78 o
   3   4   0       31.54       29.21      1.13 o
   4   4   0      342.69      345.63      9.45 o
   5   4   0       53.95       52.66      1.87 o
   6   4   0      128.43      129.83      4.78 o
   0   5   0      136.18      141.50      4.84 o
   1   5   0       73.88       78.46      2.34 o
   2   5   0      799.02      812.64     11.51 o
   3   5   0      140.93      142.51      3.15 o
   4   5   0      160.25      153.60      3.88 o
   5   5   0       14.51       13.74      1.55 o
   0   6   0     1359.66     1393.45     34.20 o
   1   6   0       74.96       75.94      2.81 o
   2   6   0      333.85      328.26      7.43 o
   3   6   0      109.38      110.30      3.59 o
   4   6   0      823.94      835.14     27.47 o
   1   0   1      133.13      124.39      1.48 o
   3   0   1      700.44      714.46      9.24 o
   5   0   1        6.89        6.82      1.21 o
   7   0   1      186.18      194.72     10.73 o
   0   1   1     3094.23     3017.46     17.40 o
   1   1   1       60.63       59.43      1.11 o
   2   1   1     1415.04     1391.86      9.57 o
   3   1   1        7.07        6.74      0.40 o
   4   1   1     1042.11     1036.91     15.40 o
   5   1   1       58.97       54.64      1.42 o
   6   1   1      725.69      715.02     10.99 o
   7   1   1        1.55        2.10      0.74 o
   8   1   1      231.86      231.48      6.81 o
   0   2   1     1128.12     1162.83     12.00 o
   1   2   1      130.78      133.30      1.27 o
   2   2   1     1255.76     1290.84     12.58 o
   3   2   1      290.53      301.68      3.47 o
   4   2   1      769.77      774.68      8.39 o
   5   2   1        2.13        2.78      0.42 o
   6   2   1      347.05      336.89      6.36 o
   7   2   1       82.13       80.83      2.72 o
   0   3   1      150.75      166.02      2.77 o
   1   3   1      372.95      378.35      3.60 o
   2   3   1       35.87       36.20      0.79 o
   3   3   1       33.57       31.23      1.16 o
   4   3   1       56.18       53.12      1.55 o
   5   3   1      283.69      286.02      6.01 o
   6   3   1       21.32       20.58      1.50 o
   7   3   1        4.08        3.30      1.25 o
   0   4   1     1012.77     1024.87     14.75 o
   1   4   1       17.24       18.18      0.61 o
   2   4   1     1303.31     1311.89     14.21 o
   3   4   1       21.19       21.44      0.77 o
   4   4   1      783.09      774.98     13.72 o
   5   4   1        7.76        7.05      0.99 o
   6   4   1      432.86      443.31     10.39 o
   0   5   1      537.81      549.92     13.62 o
   1   5   1      120.30      115.47      2.44 o
   2   5   1      453.27      428.67      6.94 o
   3   5   1       17.07       17.47      0.87 o
   4   5   1      318.92      307.11      6.54 o
   5   5   1      127.30      124.37      4.14 o
   0   6   1       30.62       30.16      2.38 o
   1   6   1       85.67       82.69      2.88 o
   2   6   1       84.39       88.70      7.45 o
   3   6   1      180.61      176.05      6.33 o
   0   0   2     6409.41     5508.27     59.29 o
   2   0   2     1643.38     1613.25     23.63 o
   4   0   2     2498.80     2406.86     47.34 o
   6   0   2      758.41      766.43     28.47 o
   0   1   2      483.76      486.98      4.26 o
   1   1   2      423.59      446.56      3.69 o
   2   1   2     1080.50     1098.75      7.92 o
   3   1   2      437.05      430.67      5.67 o
   4   1   2      281.30      277.65      4.32 o
   5   1   2      118.50      114.48      2.71 o
   6   1   2      285.50      289.88      7.91 o
   7   1   2      129.07      134.18      4.27 o
   0   2   2     1105.90     1168.34     11.75 o
   1   2   2      519.93      542.47      4.75 o
   2   2   2      316.33      317.96      3.24 o
   3   2   2      217.80      215.89      3.85 o
   4   2   2      518.29      507.13      7.32 o
   5   2   2      255.73      250.54      4.64 o
   6   2   2      165.75      160.86      3.85 o
   7   2   2       55.28       55.20      2.87 o
   0   3   2     1068.02     1116.21     15.04 o
   1   3   2       71.75       70.89      1.13 o
   2   3   2     2417.44     2464.05     20.63 o
   3   3   2       23.59       22.56      0.91 o
   4   3   2      737.19      748.06     13.05 o
   5   3   2       40.07       36.87      1.90 o
   6   3   2      838.44      846.98     17.42 o
   0   4   2      376.43      370.62      6.79 o
   1   4   2       85.24       85.17      1.67 o
   2   4   2      165.73      160.53      2.44 o
   3   4   2       93.03       86.88      2.44 o
   4   4   2      218.49      212.53      5.31 o
   5   4   2       73.17       71.71      2.98 o
   6   4   2       88.77       87.41      3.73 o
   0   5   2      200.19      193.02      4.88 o
   1   5   2       98.40      102.85      2.46 o
   2   5   2      375.52      370.09      7.76 o
   3   5   2      119.31      116.68      3.22 o
   4   5   2      138.92      132.91      4.49 o
   5   5   2       50.44       49.84      2.74 o
   0   6   2      777.17      749.64     19.93 o
   1   6   2       26.19       25.43      2.16 o
   2   6   2      340.71      333.00      9.77 o
   3   6   2       46.71       43.60      3.77 o
   1   0   3       90.17       87.64      1.54 o
   3   0   3       46.93       45.13      1.90 o
   5   0   3       96.12       92.79      4.37 o
   7   0   3       36.71       36.26      3.22 o
   0   1   3     1400.06     1384.45     12.96 o
   1   1   3       21.32       20.80      0.53 o
   2   1   3     2799.75     2810.83     27.31 o
   3   1   3       52.21       49.63      1.37 o
   4   1   3      889.74      880.16     12.78 o
   5   1   3        7.17        7.00      0.93 o
   6   1   3      890.43      876.97     17.23 o
   7   1   3       19.66       20.07      1.93 o
   0   2   3     2463.30     2496.09     23.67 o
   1   2   3        5.07        4.84      0.35 o
   2   2   3      878.25      900.87      8.98 o
   3   2   3       55.44       53.55      1.48 o
   4   2   3     1267.14     1308.74     18.20 o
   5   2   3        4.23        4.64      0.76 o
   6   2   3      467.99      470.08     10.93 o
   0   3   3       57.99       58.00      1.55 o
   1   3   3       35.46       35.92      1.01 o
   2   3   3       40.83       40.36      1.17 o
   3   3   3       57.00       53.35      2.17 o
   4   3   3       29.00       26.81      1.65 o
   5   3   3       57.44       56.65      2.38 o
   6   3   3       17.18       17.54      1.90 o
   0   4   3     1666.35     1739.72     27.45 o
   1   4   3       58.66       58.50      1.59 o
   2   4   3      741.56      742.71     10.77 o
   3   4   3       34.39       33.94      1.86 o
   4   4   3     1007.07     1016.20     20.01 o
   5   4   3       39.29       38.30      2.64 o
   0   5   3      332.66      323.99     10.26 o
   1   5   3       57.47       56.37      1.94 o
   2   5   3      635.24      615.84     12.52 o
   3   5   3        5.64        5.96      0.98 o
   4   5   3      262.22      255.32      7.53 o
   0   6   3       65.48       61.89      6.53 o
   1   6   3       29.44       28.65      2.93 o
   0   0   4      689.05      703.54     17.77 o
   2   0   4     1087.19     1080.21     19.35 o
   4   0   4      616.69      606.04     19.38 o
   6   0   4      353.65      347.08     12.65 o
   0   1   4      235.05      227.17      3.74 o
   1   1   4      220.71      210.25      3.28 o
   2   1   4      147.83      146.97      3.00 o
   3   1   4      162.92      159.48      3.68 o
   4   1   4      126.16      122.86      3.58 o
   5   1   4      144.17      144.73      4.37 o
   6   1   4      102.82      104.43      4.17 o
   0   2   4      204.29      199.83      4.03 o
   1   2   4      171.39      164.91      2.49 o
   2   2   4      392.78      384.33      5.12 o
   3   2   4      160.53      163.45      3.56 o
   4   2   4      188.94      180.23      4.35 o
   5   2   4      101.69      101.17      3.58 o
   0   3   4      961.94      989.20     23.43 o
   1   3   4        2.77        3.10      0.41 o
   2   3   4      549.46      542.32      9.19 o
   3   3   4        0.28        0.47      0.40 o
   4   3   4      542.05      554.70     12.33 o
   5   3   4        4.16        4.02      1.06 o
   0   4   4       82.12       82.40      4.03 o
   1   4   4       80.45       81.55      2.54 o
   2   4   4       61.60       59.18      2.26 o
   3   4   4      116.55      118.77      4.06 o
   4   4   4       64.01       62.36      3.09 o
   0   5   4      392.21      383.11     13.87 o
   1   5   4       73.55       74.49      3.29 o
   2   5   4      160.55      158.92      8.00 o
   1   0   5      195.27      192.54      5.35 o
   3   0   5       40.13       39.58      2.92 o
   5   0   5      207.26      210.42     10.18 o
   0   1   5      281.71      282.25      6.93 o
   1   1   5       41.78       40.30      1.78 o
   2   1   5     1118.00     1129.21     17.56 o
   3   1   5       69.86       68.38      2.72 o
   4   1   5      283.27      279.00      7.11 o
   5   1   5       10.45       10.62      1.54 o
   0   2   5     1079.02     1091.63     21.93 o
   1   2   5       15.10       13.83      1.08 o
   2   2   5      282.30      285.96      6.19 o
   3   2   5        0.31        0.24      0.36 o
   4   2   5      641.34      659.22     17.13 o
   0   3   5        6.03        5.70      1.29 o
   1   3   5       56.01       55.86      2.54 o
   2   3   5        5.57        5.03      1.07 o
   3   3   5      146.07      148.41      6.03 o
   0   4   5      734.32      738.11     21.99 o
   1   4   5       57.16       59.64      3.58 o
   2   4   5      140.56      137.28      5.08 o
   0   0   6      507.35      509.18     26.09 o
   2   0   6      599.72      599.42     30.12 o
   0   1   6      113.20      113.05      6.42 o
   1   1   6       33.18       32.92      2.23 o
   2   1   6       85.31       79.41      4.83 o
   0   2   6      193.83      194.03      9.15 o
   1   2   6       11.66       11.47      1.60 o
 
